# Supplementary material for: Point mutations in topoisomerase I alter the mutation spectrum in E. coli and impact the emergence of drug resistance genotypes
Source: Nucleic Acids Res. 2019 Nov 28;48(2):761–9. doi: 10.1093/nar/gkz1100 (PMC6954433; doi:10.1093/nar/gkz1100)
Supplement: gkz1100_Supplemental_File [file gkz1100_supplemental_file.zip]

Archive with 2 entries (2 files):
- 190825_SI_combined.pdf
- 190825_Sup_Item_1.pdf
